# Supplementary material for: Low Pretreatment CD4+:CD8+ T Cell Ratios and CD39+CD73+CD19+ B Cell Proportions Are Associated with Improved Relapse-Free Survival in Head and Neck Squamous Cell Carcinoma
Source: Int J Mol Sci. 2023 Aug 8;24(16):12538. doi: 10.3390/ijms241612538 (PMC10454544; doi:10.3390/ijms241612538)
Supplement: Supplementary file 1 [file ijms-24-12538-s001.zip]

Archive with 1 entries (1 files):
- ijms-2524113-supplementary.pdf
